# Supplementary material for: Genetic and Proteinic Linkage of MAO and COMT with Oral Potentially Malignant Disorders and Cancers of the Oral Cavity and Pharynx
Source: Cancers (Basel). 2021 Jun 29;13(13):3268. doi: 10.3390/cancers13133268 (PMC8268107; doi:10.3390/cancers13133268)
Supplement: Supplementary file 1 [file cancers-13-03268-s001.zip]

Archive with 1 entries (1 files):
- cancers-1218087-supplementary.pdf
